# Supplementary material for: Photodynamic Effectiveness of Copper-Iminopyridine Photosensitizers Coupled to Zinc Oxide Nanoparticles Against Klebsiella pneumoniae and the Bacterial Response to Oxidative Stress
Source: Int J Mol Sci. 2025 Apr 28;26(9):4178. doi: 10.3390/ijms26094178 (PMC12071902; doi:10.3390/ijms26094178)
Supplement: Supplementary file 1 [file ijms-26-04178-s001.zip]

Archive with 1 entries (1 files):
- ijms-3518249-supplementary.pdf
